# Supplementary material for: Klebsiella pneumoniae type VI secretion system-mediated microbial competition is PhoPQ controlled and reactive oxygen species dependent
Source: PLoS Pathog. 2020 Mar 19;16(3):e1007969. doi: 10.1371/journal.ppat.1007969 (PMC7108748; doi:10.1371/journal.ppat.1007969)
Supplement: S3 Data — (TRE) [file ppat.1007969.s021.tre]

(((((((((((((((((((((((((((((((((((((((((((((((((((((GCF_001033885.1_Kleb_pneu_MGH117_V1_genomic.gbff:2.0E-5,GCF_001033835.1_Kleb_pneu_MGH115_V1_genomic.gbff:1.3E-4):1.3E-4,(GCF_001033455.1_Kleb_pneu_MGH81_V1_genomic.gbff:1.1E-4,GCF_000694535.1_Kleb_pneu_MGH_65_V1_genomic.gbff:2.9E-4):2.0E-5):2.0E-5,GCF_001033755.1_Kleb_pneu_MGH111_V1_genomic.gbff:7.0E-5):1.3E-4,(GCF_000688215.1_Kleb_pneu_MGH_75_V1_genomic.gbff:5.0E-5,GCF_000688155.1_Kleb_pneu_MGH_63_V1_genomic.gbff:1.1E-4):7.0E-5):0.00198,GCF_000764635.1_ASM76463v1_genomic.gbff:0.00116):2.6E-4,(GCF_001033725.1_Kleb_pneu_MGH101_V1_genomic.gbff:4.7E-4,GCF_001031325.1_Kleb_pneu_CHS112_V1_genomic.gbff:1.6E-4):4.2E-4):2.8E-4,(((GCF_000417465.1_gkp32v01_genomic.gbff:2.2E-4,GCF_000409125.1_gkp31v01_genomic.gbff:5.4E-4):1.6E-4,GCF_000788005.1_ASM78800v1_genomic.gbff:2.2E-4):2.1E-4,(GCF_000823105.1_99SGR_genomic.gbff:6.5E-4,GCF_000821625.1_18PV_genomic.gbff:2.8E-4):1.0E-4):8.3E-4):1.2E-4,GCF_000474635.1_Kp303K1.0_genomic.gbff:0.00121):1.3E-4,(GCF_000821645.1_19PV_genomic.gbff:5.8E-4,GCF_000707985.1_Kleb_pneu_BIDMC_33B_V1_genomic.gbff:9.0E-4):0.001):1.1E-4,(GCF_000943095.1_ST15_genomic.gbff:4.8E-4,GCF_000764615.1_ASM76461v1_genomic.gbff:6.0E-5):0.00236):3.3E-4,GCF_001034365.1_Kleb_pneu_UCI96_V1_genomic.gbff:0.00136):0.00104,(((((GCF_001033925.1_Kleb_pneu_MGH124_V1_genomic.gbff:5.4E-4,GCF_000567405.1_Kleb_pneu_BIDMC_11_V2_genomic.gbff:6.2E-4):2.0E-4,GCF_000689275.1_AFX_PRJEB4159_v1_genomic.gbff:0.00141):5.5E-4,((GCF_000316265.2_MTE1_ImprovedAssembly_genomic.gbff:0.00244,GCF_000300675.1_Kleb_pneu_WGLW2_V1_genomic.gbff:0.00126):4.8E-4,GCF_000733255.1_ASM73325v1_genomic.gbff:0.00189):3.3E-4):2.0E-4,GCF_000694235.1_Kleb_pneu_CHS_66_V1_genomic.gbff:0.00159):2.5E-4,((GCF_001031795.1_Kleb_pneu_CHS140_V1_genomic.gbff:1.4E-4,GCF_000492595.1_Kleb_pneu_UCI_4_V1_genomic.gbff:1.4E-4):0.00111,GCF_000492775.1_Kleb_pneu_MGH_46_V1_genomic.gbff:0.0014):5.0E-4):9.7E-4):0.00226,GCF_000567125.1_Kleb_pneu_BIDMC_47_V1_genomic.gbff:0.00432):4.0E-5,GCF_001063935.1_ASM106393v1_genomic.gbff:0.00432):1.2E-4,((GCF_001060495.1_ASM106049v1_genomic.gbff:0.00509,GCF_001032205.1_Kleb_pneu_CHS162_V1_genomic.gbff:0.00417):2.4E-4,(GCF_001056485.1_ASM105648v1_genomic.gbff:0.00444,GCF_000826585.2_ASM82658v2_genomic.gbff:0.00822):2.4E-4):1.4E-4):8.0E-5,(((GCF_000755605.1_ASM75560v1_genomic.gbff:2.0E-5,GCF_000742755.1_ASM74275v1_genomic.gbff:1.0E-5):0.00467,GCF_001063755.1_ASM106375v1_genomic.gbff:0.00528):5.5E-4,(GCF_001064035.1_ASM106403v1_genomic.gbff:0.00495,GCF_001032125.1_Kleb_pneu_CHS159_V1_genomic.gbff:0.00554):1.4E-4):2.2E-4):1.0E-4,(((((((((GCF_000822985.1_93SGR_genomic.gbff:2.4E-4,GCF_000821785.1_26BO_genomic.gbff:2.2E-4):8.7E-4,GCF_000821765.1_25BO_genomic.gbff:0.00104):1.2E-4,((GCF_000821905.1_32AVR_genomic.gbff:2.3E-4,GCF_000492875.1_Kleb_pneu_MGH_36_V1_genomic.gbff:1.7E-4):1.2E-4,GCF_000822305.1_55BG_genomic.gbff:3.1E-4):8.7E-4):2.6E-4,(GCF_000822725.1_79RE_genomic.gbff:0.00106,GCF_000694515.1_Kleb_pneu_MGH_64_V1_genomic.gbff:0.00115):6.4E-4):0.00104,GCF_001032425.1_Kleb_pneu_CHS174_V1_genomic.gbff:0.00307):0.00193,(((GCF_001067975.1_ASM106797v1_genomic.gbff:5.0E-5,GCF_001067955.1_ASM106795v1_genomic.gbff:3.0E-5):2.0E-5,GCF_001067895.1_ASM106789v1_genomic.gbff:8.0E-5):9.2E-4,GCF_000529705.1_LPSB6_2558_genomic.gbff:9.8E-4):0.00376):3.7E-4,GCF_000821705.1_22PV_genomic.gbff:0.00483):1.5E-4,GCF_000821565.1_15PV_genomic.gbff:0.005):1.9E-4,((((GCF_000485755.1_ASM48575v1_genomic.gbff:1.0E-4,GCF_000300735.3_ASM30073v3_genomic.gbff:5.2E-4):1.4E-4,GCF_000822765.1_82RE_genomic.gbff:4.9E-4):0.001,GCF_001031475.1_Kleb_pneu_CHS121_V1_genomic.gbff:0.0011):3.2E-4,GCF_000821925.1_34AVR_genomic.gbff:0.00174):0.00411):1.0E-5):1.2E-4,(((((((GCF_000981845.1_ASM98184v1_genomic.gbff:0.00441,GCF_000821665.1_20PV_genomic.gbff:0.0045):2.6E-4,GCF_001062915.1_ASM106291v1_genomic.gbff:0.00364):3.5E-4,GCF_001033975.1_Kleb_pneu_MGH126_V1_genomic.gbff:0.00431):4.4E-4,GCF_001034285.1_Kleb_pneu_UCI92_V1_genomic.gbff:0.00437):3.4E-4,((GCF_001067575.1_ASM106757v1_genomic.gbff:0.00306,GCF_000565135.1_Klebsiella_pneumoniae_Strain_NB60_whole-genome_sequencing_genomic.gbff:0.00404):1.5E-4,GCF_000567625.1_Kleb_pneu_BWH_2_V2_genomic.gbff:0.00434):0.00162):5.1E-4,((GCF_000822665.1_76RE_genomic.gbff:0.00112,GCF_000822445.1_65BO_genomic.gbff:7.9E-4):0.00411,GCF_001032775.1_Kleb_pneu_CHS201_V1_genomic.gbff:0.00544):1.4E-4):1.4E-4,GCF_001034155.1_Kleb_pneu_UCI70_V1_genomic.gbff:0.00443):5.0E-5):1.1E-4,((((((GCF_001034005.1_Kleb_pneu_BIDMC86_V1_genomic.gbff:3.0E-4,GCF_001033995.1_Kleb_pneu_BIDMC85_V1_genomic.gbff:7.6E-4):1.0E-5,GCF_001033615.1_Kleb_pneu_MGH94_V1_genomic.gbff:3.3E-4):5.0E-4,GCF_000009885.1_ASM988v1_genomic.gbff:6.7E-4):5.7E-4,GCF_000294365.1_ASM29436v1_genomic.gbff:8.4E-4):0.00395,GCF_000823045.1_96SGR_genomic.gbff:0.00538):4.8E-4,(GCF_000492735.1_Kleb_pneu_BWH_28_V1_genomic.gbff:0.00174,GCF_000219965.1_ASM21996v2_genomic.gbff:0.00255):0.00328):1.7E-4):6.0E-5,(GCF_000822425.1_63BG_genomic.gbff:0.00551,GCF_000493115.1_Kleb_pneu_MGH_19_V1_genomic.gbff:0.00596):2.6E-4):4.0E-5,(GCF_000822265.1_53BG_genomic.gbff:0.00474,GCF_000492315.1_Kleb_pneu_BIDMC_25_V1_genomic.gbff:0.00538):3.6E-4):2.7E-4,((((((GCF_001032185.1_Kleb_pneu_CHS161_V1_genomic.gbff:0.00101,GCF_001031895.1_Kleb_pneu_CHS146_V1_genomic.gbff:3.8E-4):0.00111,(GCF_000822945.1_91SGR_genomic.gbff:0.00163,GCF_000785625.1_ASM78562v1_genomic.gbff:0.0027):1.6E-4):2.2E-4,GCF_000694555.1_Kleb_pneu_MGH_66_V1_genomic.gbff:0.00302):4.4E-4,GCF_000465975.2_ASM46597v2_genomic.gbff:0.00207):1.1E-4,(GCF_000409735.1_Klebsiella_pneumonia_G5-2_Genome_sequencing_genomic.gbff:3.0E-5,GCF_000409715.1_Klebsiella_pneumoniae_ATCC_25955_Genome_sequencing_genomic.gbff:2.0E-5):0.0023):0.0025,GCF_000822465.1_66BO_genomic.gbff:0.0046):1.1E-4):1.1E-4,((((((((((((GCF_001034055.1_Kleb_pneu_BIDMC89_V1_genomic.gbff:0.00223,GCF_000688175.1_Kleb_pneu_UCI_64_V1_genomic.gbff:0.0015):2.3E-4,(GCF_000567225.2_ASM56722v2_genomic.gbff:0.00199,GCF_000492535.1_Kleb_pneu_UCI_7_V1_genomic.gbff:0.00169):3.0E-4):4.2E-4,GCF_000775955.1_ASM77595v1_genomic.gbff:0.00132):1.6E-4,GCF_000699425.1_7699_genomic.gbff:0.00233):5.2E-4,((GCF_000693115.1_Kleb_pneu_BWH_48_V1_genomic.gbff:0.00117,GCF_000498775.2_LAU-EC1_genomic.gbff:0.00126):4.4E-4,GCF_000694495.1_Kleb_pneu_MGH_60_V1_genomic.gbff:0.0014):9.5E-4):1.3E-4,(((GCF_001038365.1_ASM103836v1_genomic.gbff:0.00192,GCF_000694635.1_Kleb_pneu_MGH_70_V1_genomic.gbff:0.00241):8.0E-5,GCF_000493135.1_Kleb_pneu_MGH_18_V1_genomic.gbff:0.00171):6.1E-4,(GCF_000823085.1_98SGR_genomic.gbff:0.0024,GCF_000693035.1_Kleb_pneu_BIDMC_69_V1_genomic.gbff:0.00242):9.0E-5):3.6E-4):2.7E-4,(((GCF_000822025.1_41AVR_genomic.gbff:3.5E-4,GCF_000821365.1_100SGR_genomic.gbff:2.3E-4):4.2E-4,GCF_001033415.1_Kleb_pneu_BWH58_V1_genomic.gbff:8.5E-4):7.9E-4,GCF_001034085.1_Kleb_pneu_BIDMC91_V1_genomic.gbff:0.00223):0.00121):6.3E-4,GCF_001033535.1_Kleb_pneu_MGH90_V1_genomic.gbff:0.00381):0.00125,(((((GCF_001065795.1_ASM106579v1_genomic.gbff:0.00226,GCF_000695935.1_ASM69593v1_genomic.gbff:0.00409):7.0E-5,GCF_000566845.1_Kleb_pneu_UCI_34_V1_genomic.gbff:0.00278):7.2E-4,(GCF_000694875.1_Kleb_pneu_UCI_62_V1_genomic.gbff:0.0017,GCF_000492215.1_Kleb_pneu_BIDMC_40_V1_genomic.gbff:0.00252):8.3E-4):2.6E-4,(GCF_001068035.1_ASM106803v1_genomic.gbff:5.0E-4,GCF_000693075.1_Kleb_pneu_BWH_46_V1_genomic.gbff:2.5E-4):0.00268):4.2E-4,GCF_000699345.1_11227-1_genomic.gbff:0.00427):0.00153):1.3E-4,((GCF_000694815.1_Kleb_pneu_UCI_56_V1_genomic.gbff:0.00336,GCF_000521985.1_Hafn_alve_BIDMC_31_V1_genomic.gbff:0.00441):0.00107,GCF_000688195.1_Kleb_pneu_UCI_60_V1_genomic.gbff:0.0038):2.4E-4):8.0E-5,(((((((((GCF_000949515.1_ASM94951v1_genomic.gbff:2.0E-5,GCF_000315385.1_ASM31538v1_genomic.gbff:2.0E-5):1.4E-4,GCF_000220485.1_ASM22048v1_genomic.gbff:1.1E-4):3.9E-4,GCF_000529775.1_SB4536_2858_genomic.gbff:7.6E-4):0.0016,((GCF_000710855.1_De_novo_Assembly_genomic.gbff:5.0E-5,GCF_000710805.1_De_novo_Assembly_genomic.gbff:1.1E-4):0.00133,GCF_000814805.1_ASM81480v1_genomic.gbff:6.4E-4):0.00139):5.9E-4,((GCF_001056275.1_ASM105627v1_genomic.gbff:5.0E-5,GCF_001055015.1_ASM105501v1_genomic.gbff:2.0E-5):2.1E-4,GCF_001033445.1_Kleb_pneu_BWH62_V1_genomic.gbff:3.2E-4):0.00205):0.00128,(GCF_000693895.1_Kleb_pneu_CHS_48_V1_genomic.gbff:2.0E-5,GCF_000693815.1_Kleb_pneu_CHS_43_V1_genomic.gbff:3.0E-5):0.00355):0.0012,((GCF_000968155.1_ASM96815v1_genomic.gbff:4.0E-5,GCF_000412575.2_B5055.1_genomic.gbff:8.1E-4):0.00326,GCF_000747055.1_ASM74705v1_genomic.gbff:0.0031):0.0023):2.4E-4,((GCF_001062535.1_ASM106253v1_genomic.gbff:0.00191,GCF_001032845.1_Kleb_pneu_CHS206_V1_genomic.gbff:0.00222):0.00291,GCF_001066585.1_ASM106658v1_genomic.gbff:0.00498):6.1E-4):2.1E-4,((((((GCF_001061725.1_ASM106172v1_genomic.gbff:4.0E-5,GCF_001060105.1_ASM106010v1_genomic.gbff:4.0E-5):0.00323,GCF_000566885.1_Kleb_pneu_UCI_26_V1_genomic.gbff:0.00325):7.6E-4,((GCF_001033895.1_Kleb_pneu_MGH118_V1_genomic.gbff:0.0023,GCF_000567065.1_Kleb_pneu_BIDMC_52_V1_genomic.gbff:0.00193):0.00139,GCF_001033685.1_Kleb_pneu_MGH98_V1_genomic.gbff:0.00299):6.4E-4):7.6E-4,((GCF_001034205.1_Kleb_pneu_UCI76_V1_genomic.gbff:0.00157,GCF_000822805.1_84RE_genomic.gbff:0.00102):0.00254,GCF_000444855.2_GS_De_Novo_Assembly_genomic.gbff:0.00433):7.0E-4):3.5E-4,GCF_000492755.1_Kleb_pneu_MGH_48_V1_genomic.gbff:0.00475):8.0E-5,GCF_001058365.1_ASM105836v1_genomic.gbff:0.00455):2.3E-4):1.7E-4):7.0E-5,(((GCF_001061315.1_ASM106131v1_genomic.gbff:8.0E-5,GCF_001052475.1_ASM105247v1_genomic.gbff:6.0E-5):0.00405,GCF_001060895.1_ASM106089v1_genomic.gbff:0.00325):3.4E-4,GCF_000821685.1_21PV_genomic.gbff:0.00468):0.00215):8.0E-5):9.0E-5,(((((((((((((((((GCF_000763935.1_CDPH3823-4_genomic.gbff:3.0E-5,GCF_000763925.1_CDPH5262-4_genomic.gbff:5.0E-5):0.0,GCF_000958945.1_matepair3_genomic.gbff:6.0E-5):0.0,GCF_000958965.1_matepair4_genomic.gbff:4.0E-5):1.0E-5,GCF_000956385.1_CDPH3707-4_genomic.gbff:5.0E-5):1.0E-5,GCF_000958955.1_matepair02_genomic.gbff:3.0E-5):3.0E-5,(GCF_000958975.1_matepair01_genomic.gbff:5.0E-5,GCF_000956395.1_CDPH_3020-4_genomic.gbff:1.0E-5):4.6E-4):7.1E-4,((GCF_001033585.1_Kleb_pneu_MGH93_V1_genomic.gbff:0.00166,GCF_000817855.1_ASM81785v1_genomic.gbff:0.00159):2.2E-4,GCF_000822405.1_62BG_genomic.gbff:0.00103):2.9E-4):3.7E-4,(GCF_000822785.1_83RE_genomic.gbff:1.9E-4,GCF_000822745.1_81RE_genomic.gbff:1.7E-4):0.00111):3.4E-4,((GCF_001033525.1_Kleb_pneu_MGH89_V1_genomic.gbff:1.0E-5,GCF_000567745.1_Kleb_pneu_MGH_35_V1_genomic.gbff:2.0E-5):0.00105,(GCF_000807515.1_ASM80751v2_genomic.gbff:0.0011,GCF_000785005.1_ASM78500v1_genomic.gbff:7.5E-4):2.9E-4):6.2E-4):7.9E-4,GCF_000822185.1_49BG_genomic.gbff:0.00196):0.00238,GCF_000492375.1_Kleb_pneu_BIDMC_22_V1_genomic.gbff:0.00521):1.4E-4,((GCF_001034305.1_Kleb_pneu_UCI94_V1_genomic.gbff:0.00137,GCF_000822525.1_69BO_genomic.gbff:0.0013):0.00405,GCF_000699405.1_4006_genomic.gbff:0.00604):2.4E-4):1.6E-4,((((GCF_000822105.1_45AVR_genomic.gbff:0.00406,GCF_000567145.1_Kleb_pneu_BIDMC_46b_V1_genomic.gbff:0.00438):6.0E-5,GCF_000822705.1_78RE_genomic.gbff:0.00447):2.1E-4,(GCF_001031875.1_Kleb_pneu_CHS145_V1_genomic.gbff:0.00482,GCF_000492335.1_Kleb_pneu_BIDMC_24_V1_genomic.gbff:0.00522):5.4E-4):3.0E-5,GCF_000822685.1_77RE_genomic.gbff:0.00464):1.5E-4):4.0E-5,((((GCF_000566765.1_Kleb_pneu_UCI_42_V1_genomic.gbff:4.3E-4,GCF_000529645.1_LPSB1_2557_genomic.gbff:5.7E-4):1.0E-4,GCF_000492555.1_Kleb_pneu_UCI_6_V1_genomic.gbff:5.0E-4):1.5E-4,GCF_000338255.1_KP1_contigs_1-272_genomic.gbff:5.3E-4):7.8E-4,(GCF_000813205.1_ASM81320v1_genomic.gbff:5.3E-4,GCF_000474015.1_ASM47401v1_genomic.gbff:2.5E-4):2.0E-4):0.0037):6.0E-5,((((((GCF_001033845.1_Kleb_pneu_MGH116_V1_genomic.gbff:6.3E-4,GCF_000982205.1_ASM98220v1_genomic.gbff:3.6E-4):0.00139,GCF_000492915.1_Kleb_pneu_MGH_32_V1_genomic.gbff:0.0017):7.0E-5,(GCF_000493075.1_Kleb_pneu_MGH_21_V1_genomic.gbff:0.00161,GCF_000492355.1_Kleb_pneu_BIDMC_23_V1_genomic.gbff:0.00159):3.0E-5):6.4E-4,GCF_001033505.1_Kleb_pneu_MGH84_V1_genomic.gbff:0.00287):0.00262,GCF_001060275.1_ASM106027v1_genomic.gbff:0.00509):3.0E-4,(((GCF_001065235.1_ASM106523v1_genomic.gbff:4.0E-5,GCF_001063525.1_ASM106352v1_genomic.gbff:2.0E-5):4.0E-5,GCF_001066725.1_ASM106672v1_genomic.gbff:4.0E-5):0.00513,GCF_000822485.1_67BO_genomic.gbff:0.00433):1.0E-4):6.0E-5):3.0E-5,((GCF_001066095.1_ASM106609v1_genomic.gbff:0.00351,GCF_000492295.1_Kleb_pneu_BIDMC_36_V1_genomic.gbff:0.00294):9.0E-4,GCF_000263095.1_Klebphe1.0_genomic.gbff:0.0053):3.4E-4):1.7E-4,((((((((GCF_000822145.1_47AVR_genomic.gbff:3.0E-5,GCF_000821965.1_37AVR_genomic.gbff:5.0E-5):8.1E-4,GCF_001064955.1_ASM106495v1_genomic.gbff:0.00155):1.3E-4,GCF_000805735.1_ASM80573v1_genomic.gbff:0.00302):0.00385,GCF_000809125.1_ASM80912v1_genomic.gbff:0.00624):3.0E-4,(((GCF_000493155.1_Kleb_pneu_MGH_17_V1_genomic.gbff:0.00115,GCF_000219945.1_ASM21994v2_genomic.gbff:9.4E-4):6.1E-4,GCF_000300955.1_Kleb_pneu_WGLW5_V1_genomic.gbff:0.00221):0.00411,GCF_001031245.1_Kleb_pneu_CHS107_V1_genomic.gbff:0.00454):3.1E-4):9.0E-5,(((GCF_000367165.1_ASM36716v1_genomic.gbff:0.03284,GCF_000019565.1_ASM1956v1_genomic.gbff:0.02772):0.01551,GCF_001034135.1_Kleb_pneu_BIDMC96_V1_genomic.gbff:0.00396):5.2E-4,GCF_000822225.1_51BG_genomic.gbff:0.00455):6.1E-4):9.0E-5,((((GCF_000812525.1_ASM81252v1_genomic.gbff:0.00376,GCF_000694715.1_Kleb_pneu_MGH_74_V1_genomic.gbff:0.00263):4.8E-4,GCF_000773875.1_gdodcwi15_v01_genomic.gbff:0.00224):4.3E-4,GCF_000783515.2_ASM78351v2_genomic.gbff:0.00349):0.00149,(GCF_000784945.1_ASM78494v1_genomic.gbff:0.00389,GCF_000567605.1_Kleb_pneu_BWH_15_V2_genomic.gbff:0.00337):0.00156):2.7E-4):7.0E-5,((GCF_000943155.1_NOVST_genomic.gbff:0.00194,GCF_000710095.1_ASM71009v1_genomic.gbff:0.00181):5.3E-4,(GCF_000735285.1_ASM73528v1_genomic.gbff:0.00136,GCF_000692955.1_Kleb_pneu_BIDMC_55_V1_genomic.gbff:0.00132):5.5E-4):0.00281):6.0E-5):7.0E-5):6.0E-5,((((GCF_000823125.1_9PV_genomic.gbff:1.8E-4,GCF_000821605.1_17PV_genomic.gbff:1.2E-4):4.1E-4,GCF_000567685.1_Kleb_pneu_MGH_43_V1_genomic.gbff:2.7E-4):1.4E-4,(GCF_000822005.1_40AVR_genomic.gbff:9.1E-4,GCF_000821465.1_10PV_genomic.gbff:1.9E-4):3.1E-4):0.00382,(((GCF_000822965.1_92SGR_genomic.gbff:0.00148,GCF_000694455.1_Kleb_pneu_MGH_52_V1_genomic.gbff:0.0012):6.7E-4,GCF_001052515.1_ASM105251v1_genomic.gbff:0.00153):5.2E-4,GCF_001033675.1_Kleb_pneu_MGH97_V1_genomic.gbff:0.00131):0.00315):3.4E-4):4.0E-5,(GCF_000821545.1_14PV_genomic.gbff:0.00384,GCF_000492695.1_Kleb_pneu_BWH_30_V1_genomic.gbff:0.00316):0.00164):8.0E-5,((((((((((GCF_000823005.1_94SGR_genomic.gbff:6.8E-4,GCF_000821805.1_27BO_genomic.gbff:8.7E-4):3.3E-4,GCF_000688535.1_Kleb_pneu_CHS_21_V1_genomic.gbff:8.2E-4):4.6E-4,(GCF_001034235.1_Kleb_pneu_UCI82_V1_genomic.gbff:0.00105,GCF_000417485.1_gkp11v01_genomic.gbff:0.00172):2.5E-4):2.0E-5,GCF_000826795.1_ASM82679v1_genomic.gbff:0.00198):1.2E-4,GCF_001033745.1_Kleb_pneu_MGH102_V1_genomic.gbff:9.9E-4):3.3E-4,GCF_000822385.1_60BG_genomic.gbff:0.00196):0.00134,GCF_000818615.1_ASM81861v1_genomic.gbff:0.00372):4.4E-4,GCF_000566905.1_Kleb_pneu_UCI_25_V1_genomic.gbff:0.00406):0.00111,((GCF_001061605.1_ASM106160v1_genomic.gbff:0.004,GCF_001033765.1_Kleb_pneu_MGH112_V1_genomic.gbff:0.00392):4.9E-4,(GCF_000823025.1_95SGR_genomic.gbff:0.00351,GCF_000567725.1_Kleb_pneu_MGH_39_V1_genomic.gbff:0.00325):0.00137):2.3E-4):2.8E-4,GCF_000016305.1_ASM1630v1_genomic.gbff:0.00462):3.1E-4):1.8E-4,((((((GCF_001066165.1_ASM106616v1_genomic.gbff:6.0E-5,GCF_001066155.1_ASM106615v1_genomic.gbff:4.0E-5):0.0,GCF_001067155.1_ASM106715v1_genomic.gbff:9.0E-5):1.0E-5,GCF_001067135.1_ASM106713v1_genomic.gbff:2.0E-5):9.3E-4,GCF_001066415.1_ASM106641v1_genomic.gbff:2.8E-4):0.0012,GCF_000406525.1_gkp26v01_genomic.gbff:0.00132):0.00361,(((GCF_000827775.2_Kp_subsp._rhinoscleromatis_Urmite_genomic.gbff:1.1E-4,GCF_000163455.1_ASM16345v1_genomic.gbff:1.5E-4):6.8E-4,GCF_000967845.1_ASM96784v1_genomic.gbff:8.1E-4):0.00748,((GCF_000742135.1_ASM74213v1_genomic.gbff:2.0E-5,GCF_000281755.1_KlePneDSM30104_genomic.gbff:5.0E-5):4.0E-5,GCF_000788025.1_ASM78802v1_genomic.gbff:3.0E-5):0.00589):5.1E-4):3.5E-4):6.0E-5,(((((GCF_001061805.1_ASM106180v1_genomic.gbff:1.0E-4,GCF_001061755.1_ASM106175v1_genomic.gbff:0.00126):0.00203,GCF_000567085.1_Kleb_pneu_BIDMC_51_V1_genomic.gbff:0.00145):3.4E-4,((GCF_000406505.1_gkp48v01_genomic.gbff:8.2E-4,GCF_000406385.1_gkp47v01_genomic.gbff:6.2E-4):0.00224,GCF_000699325.1_4541-2_genomic.gbff:0.00347):4.5E-4):2.5E-4,((GCF_000822245.1_52BG_genomic.gbff:0.00152,GCF_000766125.1_ASM76612v1_genomic.gbff:0.00107):4.4E-4,GCF_000566965.1_Kleb_pneu_UCI_20_V1_genomic.gbff:0.00183):6.5E-4):0.00221,((((GCF_000441855.1_LCT-KP289_for_vertion_2.04_of_Klebsiella_pneumoniae_genome_genomic.gbff:1.2E-4,GCF_000255975.2_ASM25597v2_genomic.gbff:2.4E-4):4.5E-4,GCF_000441835.1_LCT-KP182_for_vertion_2.04_of_Klebsiella_pneumoniae_genome_genomic.gbff:0.0):0.00192,(GCF_000300935.1_Kleb_pneu_WGLW3_V1_genomic.gbff:1.0E-5,GCF_000300655.1_Kleb_pneu_WGLW1_V1_genomic.gbff:1.0E-5):0.00111):9.9E-4,((GCF_000982215.1_ASM98221v1_genomic.gbff:7.4E-4,GCF_000981955.1_ASM98195v1_genomic.gbff:0.00195):2.0E-5,GCF_000982085.1_ASM98208v1_genomic.gbff:8.6E-4):0.00119):0.00239):3.5E-4):3.1E-4,((((((((((GCF_000822545.1_70BO_genomic.gbff:1.7E-4,GCF_000821825.1_28BO_genomic.gbff:2.3E-4):8.0E-5,GCF_000822505.1_68BO_genomic.gbff:2.1E-4):2.2E-4,GCF_000821585.1_16BO_genomic.gbff:6.0E-4):3.7E-4,GCF_000822825.1_85RE_genomic.gbff:6.7E-4):8.4E-4,GCF_000492635.1_Kleb_pneu_UCI_2_V1_genomic.gbff:8.9E-4):2.1E-4,GCF_000694675.1_Kleb_pneu_MGH_72_V1_genomic.gbff:0.00151):1.0E-4,GCF_001033465.1_Kleb_pneu_MGH82_V1_genomic.gbff:0.0018):1.5E-4,((GCF_000499885.1_KpQ24_genomic.gbff:1.0E-4,GCF_000300835.1_K1_1_genomic.gbff:2.0E-5):1.2E-4,GCF_000499865.1_KpQ15_genomic.gbff:4.0E-5):0.00158):7.9E-4,((((((GCF_000567285.1_Kleb_pneu_BIDMC_18D_V2_genomic.gbff:3.4E-4,GCF_000492195.1_Kleb_pneu_BIDMC_41_V1_genomic.gbff:5.0E-5):5.0E-5,(GCF_000567165.1_Kleb_pneu_BIDMC_46a_V1_genomic.gbff:0.0,GCF_000567045.1_Kleb_pneu_BIDMC_53_V1_genomic.gbff:2.0E-5):4.6E-4):2.3E-4,GCF_000492395.1_Kleb_pneu_BIDMC_21_V1_genomic.gbff:7.7E-4):7.7E-4,GCF_000567645.1_Kleb_pneu_MGH_47_V1_genomic.gbff:8.2E-4):9.3E-4,GCF_000567105.1_Kleb_pneu_BIDMC_48_V1_genomic.gbff:0.00189):3.9E-4,GCF_000492515.1_Kleb_pneu_UCI_8_V1_genomic.gbff:0.00306):9.0E-5):1.8E-4,((GCF_000821945.1_36AVR_genomic.gbff:0.00221,GCF_000492935.1_Kleb_pneu_MGH_30_V1_genomic.gbff:0.00197):6.5E-4,(GCF_000710075.1_KlePne1.0_genomic.gbff:0.00213,GCF_000694935.1_Kleb_pneu_UCI_68_V1_genomic.gbff:0.00164):1.0E-4):0.00115):0.00182):4.8E-4,GCF_000512165.1_ASM51216v1_genomic.gbff:0.00557):4.6E-4,(GCF_001022175.1_ASM102217v1_genomic.gbff:0.00412,GCF_000820445.1_KPLM21_genomic.gbff:0.0031):0.00201):0.00108,(((GCF_000822125.1_46AVR_genomic.gbff:1.1E-4,GCF_000821985.1_39AVR_genomic.gbff:6.0E-5):6.9E-4,GCF_000223435.1_ASM22343v2_genomic.gbff:9.9E-4):2.3E-4,(GCF_000787995.1_ASM78799v1_genomic.gbff:9.9E-4,GCF_000739495.1_ASM73949v1_genomic.gbff:9.4E-4):2.5E-4):0.00261):3.5E-4,GCF_000240185.1_ASM24018v2_genomic.gbff:0.00279):2.7E-4,(((((GCF_001033245.1_Kleb_pneu_CHS229_V1_genomic.gbff:1.3E-4,GCF_001030995.1_Kleb_pneu_CHS93_V1_genomic.gbff:2.0E-4):1.1E-4,(GCF_001032935.1_Kleb_pneu_CHS211_V1_genomic.gbff:9.0E-5,GCF_001032875.1_Kleb_pneu_CHS208_V1_genomic.gbff:2.0E-5):4.1E-4):4.0E-5,(GCF_001022035.1_ASM102203v1_genomic.gbff:2.4E-4,GCF_000693455.1_Kleb_pneu_CHS_24_V1_genomic.gbff:7.2E-4):1.5E-4):6.2E-4,GCF_000445405.1_ASM44540v1_genomic.gbff:9.5E-4):6.7E-4,(((GCF_000364385.3_ASM36438v3_genomic.gbff:1.0E-5,GCF_000349285.2_G000_12282012_genomic.gbff:2.0E-5):0.00112,GCF_000826605.1_Klebsiella_pneumoniae_KMP_nasey_genomic.gbff:0.00127):9.3E-4,(GCF_000722485.1_ASM72248v1_genomic.gbff:9.7E-4,GCF_000694615.1_Kleb_pneu_MGH_69_V1_genomic.gbff:0.00135):5.1E-4):1.6E-4):1.2E-4):4.7E-4,(GCF_000971075.1_ASM97107v1_genomic.gbff:0.00189,GCF_000706585.1_Kleb_pneu_UCI_17_V1_genomic.gbff:0.00163):4.7E-4):0.00112,(((((((((((((((GCF_000417065.1_gkp14v01_genomic.gbff:2.0E-5,GCF_000406605.1_gkp29v01_genomic.gbff:4.0E-5):1.0E-5,GCF_000409045.1_gkp35v01_genomic.gbff:1.4E-4):1.0E-5,GCF_000406485.1_gkp53v01_genomic.gbff:5.0E-5):0.0,GCF_000417165.1_gkp21v01_genomic.gbff:6.0E-5):1.0E-4,(GCF_000417265.2_ASM41726v2_genomic.gbff:1.0E-5,GCF_000417185.1_gkp22v01_genomic.gbff:1.0E-4):5.0E-5):1.6E-4,((GCF_000406645.1_gkp46v01_genomic.gbff:6.0E-5,GCF_000406625.1_gkp44v01_genomic.gbff:5.0E-5):1.0E-5,GCF_000406585.1_gkp43v01_genomic.gbff:6.0E-5):2.1E-4):8.0E-5,(((GCF_000709165.1_1601080v01_genomic.gbff:6.0E-5,GCF_000406765.2_ASM40676v2_genomic.gbff:2.0E-5):3.0E-5,(GCF_000417365.1_gkp50v01_genomic.gbff:9.0E-5,GCF_000406885.1_gkp57v01_genomic.gbff:4.0E-5):4.0E-5):6.0E-5,GCF_000417105.1_gkp3v01_genomic.gbff:1.7E-4):4.0E-5):7.0E-5,(((GCF_000409025.1_gkp41v01_genomic.gbff:5.0E-5,GCF_000406845.1_gkp40v01_genomic.gbff:4.0E-5):0.0,GCF_000406565.1_gkp42v01_genomic.gbff:8.0E-5):6.0E-5,GCF_000709185.1_VAKP278v01_genomic.gbff:6.0E-5):3.6E-4):1.5E-4,(GCF_000709225.1_UHKPC52v01_genomic.gbff:2.0E-5,GCF_000408985.1_gkp28v01_genomic.gbff:1.0E-4):1.9E-4):5.0E-5,((((((((GCF_000417125.1_gkp5v01_genomic.gbff:5.0E-5,GCF_000401195.1_gkp2v01_genomic.gbff:4.0E-5):1.0E-5,GCF_000408965.1_gkp4v01_genomic.gbff:4.0E-5):0.0,GCF_000406425.1_gkp24v01_genomic.gbff:6.0E-5):1.0E-5,((GCF_000417405.1_gkp49v01_genomic.gbff:7.0E-5,GCF_000406745.1_gkp54v01_genomic.gbff:1.2E-4):1.0E-5,GCF_000406665.1_gkp30v01_genomic.gbff:5.0E-5):3.0E-5):0.0,GCF_000417385.1_gkp51v01_genomic.gbff:2.1E-4):5.0E-5,GCF_000406705.1_gkp37v01_genomic.gbff:3.9E-4):5.0E-5,(((GCF_000709245.1_UHKPC05v01_genomic.gbff:1.0E-5,GCF_000417085.2_ASM41708v2_genomic.gbff:2.0E-5):1.0E-5,GCF_000599925.1_KPB_3_IHQD_genomic.gbff:1.0E-5):1.0E-5,GCF_000316245.2_MTE2_ImprovedAssembly_genomic.gbff:1.1E-4):4.0E-5):1.6E-4,(GCF_000406465.1_gkp27v01_genomic.gbff:5.0E-5,GCF_000406445.1_gkp25v01_genomic.gbff:1.0E-4):1.6E-4):1.1E-4):1.8E-4,((((((GCF_000567845.1_Kleb_pneu_UCI_13_V1_genomic.gbff:2.0E-5,GCF_000566945.1_Kleb_pneu_UCI_21_V1_genomic.gbff:1.0E-5):4.0E-5,GCF_000694835.1_Kleb_pneu_UCI_59_V1_genomic.gbff:4.7E-4):3.7E-4,GCF_000694895.1_Kleb_pneu_UCI_63_V1_genomic.gbff:6.7E-4):5.6E-4,((GCF_000717515.1_ASM71751v1_genomic.gbff:2.0E-5,GCF_000566985.1_Kleb_pneu_UCI_19_V1_genomic.gbff:8.0E-5):2.0E-5,GCF_000784985.1_ASM78498v1_genomic.gbff:2.0E-4):3.0E-4):1.5E-4,GCF_000417425.1_gkp52v01_genomic.gbff:4.1E-4):1.7E-4,GCF_001031995.1_Kleb_pneu_CHS151_V1_genomic.gbff:3.9E-4):3.0E-4):1.8E-4,(GCF_000694655.1_Kleb_pneu_MGH_71_V1_genomic.gbff:0.00134,GCF_000439185.1_UKKV901664_genomic.gbff:6.6E-4):4.1E-4):9.0E-5,((((((GCF_001033645.1_Kleb_pneu_MGH95_V1_genomic.gbff:1.0E-5,GCF_000692915.1_Kleb_pneu_BIDMC_18B_V1_genomic.gbff:1.0E-5):1.0E-5,GCF_000474865.1_Kleb_pneu_BIDMC_18C_V1_PacBio_genomic.gbff:1.0E-5):1.0E-5,(GCF_000567245.1_Kleb_pneu_BIDMC_34_V1_genomic.gbff:1.0E-5,GCF_000567025.1_Kleb_pneu_BIDMC_45_V1_genomic.gbff:3.0E-5):2.0E-5):1.0E-5,GCF_000714675.1_ASM71467v1_genomic.gbff:1.4E-4):1.0E-4,(GCF_000567785.1_Kleb_pneu_MGH_29_V1_genomic.gbff:2.3E-4,GCF_000567305.1_Kleb_pneu_BIDMC_18A_V2_genomic.gbff:1.3E-4):7.0E-5):1.5E-4,(((((GCF_000738875.1_ASM73887v1_genomic.gbff:2.0E-5,GCF_000738865.1_ASM73886v1_genomic.gbff:3.0E-5):3.0E-5,GCF_000982045.1_ASM98204v1_genomic.gbff:8.0E-5):1.9E-4,GCF_000807395.2_ASM80739v3_genomic.gbff:2.5E-4):9.0E-5,(GCF_000567665.1_Kleb_pneu_MGH_45_V1_genomic.gbff:2.0E-5,GCF_000567585.1_Kleb_pneu_BWH_22_V2_genomic.gbff:0.0):3.1E-4):1.5E-4,(GCF_001031865.1_Kleb_pneu_CHS144_V1_genomic.gbff:2.9E-4,GCF_000693915.1_Kleb_pneu_CHS_49_V1_genomic.gbff:4.5E-4):4.0E-5):1.3E-4):7.0E-5):1.0E-4,((((GCF_000822645.1_75RE_genomic.gbff:5.0E-5,GCF_000822565.1_71RE_genomic.gbff:1.0E-4):3.0E-5,(GCF_000822605.1_73RE_genomic.gbff:9.0E-5,GCF_000822585.1_72RE_genomic.gbff:2.0E-4):0.0):1.5E-4,GCF_000694435.1_Kleb_pneu_MGH_51_V1_genomic.gbff:2.9E-4):2.2E-4,GCF_001032685.1_Kleb_pneu_CHS194_V1_genomic.gbff:2.2E-4):1.0E-5):1.5E-4,((((((GCF_000821725.1_23PV_genomic.gbff:1.1E-4,GCF_000821525.1_13PV_genomic.gbff:2.0E-5):0.0,GCF_000821485.1_11PV_genomic.gbff:3.0E-5):1.0E-5,GCF_000821505.1_12PV_genomic.gbff:4.0E-5):9.8E-4,GCF_000821745.1_24PV_genomic.gbff:6.7E-4):2.0E-5,(((GCF_000822345.1_57BG_genomic.gbff:1.7E-4,GCF_000822285.1_54BG_genomic.gbff:8.0E-5):1.0E-4,GCF_000822325.1_56BG_genomic.gbff:1.3E-4):1.9E-4,GCF_000822205.1_50BG_genomic.gbff:8.0E-5):4.0E-5):3.6E-4,GCF_000693595.1_Kleb_pneu_CHS_31_V1_genomic.gbff:2.3E-4):2.1E-4):2.9E-4):1.4E-4,((((((((((((((((((GCF_000281615.1_KPNIH19_1_genomic.gbff:1.1E-4,GCF_000281455.1_KPNIH14_1_genomic.gbff:6.0E-5):0.0,GCF_000281475.1_KPNIH18_1_genomic.gbff:2.8E-4):1.0E-5,GCF_000281355.1_KPNIH17_1_genomic.gbff:3.0E-5):1.0E-5,(((GCF_000281555.1_KPNIH8_1_genomic.gbff:6.0E-5,GCF_000281375.1_KPNIH20_1_genomic.gbff:5.0E-5):1.0E-5,GCF_000281595.1_KPNIH16_1_genomic.gbff:4.0E-5):0.0,GCF_000281415.1_KPNIH7_1_genomic.gbff:3.0E-5):0.0):0.0,GCF_000281575.1_KPNIH11_1_genomic.gbff:8.0E-5):0.0,GCF_000281315.1_KPNIH9_1_genomic.gbff:2.0E-5):0.0,GCF_000281335.1_KPNIH12_1_genomic.gbff:5.0E-5):0.0,GCF_000281255.1_KPNIH2_1_genomic.gbff:2.0E-5):0.0,((GCF_000281295.1_KPNIH6_1_genomic.gbff:5.0E-5,GCF_000281275.1_KPNIH5_1_genomic.gbff:4.0E-5):1.0E-5,GCF_000281395.1_KPNIH4_1_genomic.gbff:3.0E-5):1.0E-5):0.0,(GCF_000281515.1_KPNIH22_1_genomic.gbff:4.0E-5,GCF_000281495.1_KPNIH21_1_genomic.gbff:6.0E-5):0.0):0.0,(GCF_000281535.2_ASM28153v2_genomic.gbff:0.0,GCF_000281435.2_ASM28143v2_genomic.gbff:1.0E-5):0.0):6.0E-5,GCF_000281635.1_KPNIH23_1_genomic.gbff:2.5E-4):1.9E-4,(((((GCF_000585895.1_KP4-R_genomic.gbff:3.0E-5,GCF_000585875.1_Kpn3159065_genomic.gbff:1.0E-5):0.0,GCF_000585935.1_KP5-R_genomic.gbff:1.0E-5):0.0,(GCF_000585955.1_KP1-I_genomic.gbff:1.0E-5,GCF_000585915.1_KP2-R_genomic.gbff:3.0E-5):1.0E-5):5.0E-5,GCF_000822065.1_43AVR_genomic.gbff:6.0E-5):7.0E-5,GCF_000694755.1_Kleb_pneu_MGH_79_V1_genomic.gbff:5.6E-4):1.0E-5):4.0E-5,((GCF_000495895.2_SfK50_genomic.gbff:2.0E-5,GCF_000495875.1_SeK50_genomic.gbff:5.0E-5):4.0E-5,(GCF_000313465.1_ASM31346v1_genomic.gbff:0.00117,GCF_000313365.1_ASM31336v1_genomic.gbff:3.0E-4):2.5E-4):5.0E-5):8.0E-5,(GCF_000693015.1_Kleb_pneu_BIDMC_68_V1_genomic.gbff:2.0E-5,GCF_000692975.1_Kleb_pneu_BIDMC_60_V1_genomic.gbff:4.0E-5):1.0E-4):1.1E-4,((((((((GCF_000822925.1_90SGR_genomic.gbff:1.2E-4,GCF_000822905.1_89SGR_genomic.gbff:9.0E-5):1.0E-5,GCF_000822865.1_87SGR_genomic.gbff:1.9E-4):2.0E-5,GCF_000822885.1_88SGR_genomic.gbff:4.0E-5):2.0E-5,GCF_000822845.1_86SGR_genomic.gbff:1.1E-4):2.0E-5,((GCF_000822045.1_42AVR_genomic.gbff:3.0E-5,GCF_000821885.1_31AVR_genomic.gbff:2.0E-5):6.0E-5,GCF_000822085.1_44AVR_genomic.gbff:1.3E-4):5.0E-5):2.0E-5,(GCF_000788015.1_ASM78801v1_genomic.gbff:9.0E-5,GCF_000283455.1_KlebKpneumoniae_ST258_1.0_genomic.gbff:3.6E-4):1.0E-5):3.0E-5,(GCF_000821865.1_30BO_genomic.gbff:1.0E-4,GCF_000821445.1_104BO_genomic.gbff:1.0E-4):5.0E-5):5.0E-5,GCF_000821405.1_102BO_genomic.gbff:1.8E-4):9.0E-5):2.0E-5,((((GCF_000821425.1_103BO_genomic.gbff:1.4E-4,GCF_000821385.1_101BO_genomic.gbff:1.3E-4):1.5E-4,GCF_000822365.1_58BG_genomic.gbff:1.8E-4):1.5E-4,GCF_000567505.1_Kleb_pneu_BIDMC_1_V2_genomic.gbff:7.2E-4):1.2E-4,((GCF_000694575.1_Kleb_pneu_MGH_67_V1_genomic.gbff:5.0E-5,GCF_000349265.2_KPBAA1705_01152013_genomic.gbff:1.0E-4):4.0E-5,GCF_000439165.1_KKPNMP14_genomic.gbff:4.5E-4):1.7E-4):9.0E-5):1.4E-4,((((GCF_000695305.2_SbK60_genomic.gbff:2.0E-5,GCF_000695285.2_SaK60_genomic.gbff:4.0E-5):3.0E-5,GCF_000822625.1_74RE_genomic.gbff:9.0E-5):3.0E-5,GCF_000309505.2_ASM30950v2_genomic.gbff:0.00132):6.0E-5,(GCF_001034165.1_Kleb_pneu_UCI75_V1_genomic.gbff:1.8E-4,GCF_000566925.1_Kleb_pneu_UCI_22_V1_genomic.gbff:7.7E-4):2.0E-4):5.0E-5):1.4E-4):8.0E-5,(((((((((((((((((((((((GCF_000417345.1_gkp9v01_genomic.gbff:5.0E-5,GCF_000406685.1_gkp34v01_genomic.gbff:1.0E-4):3.0E-5,GCF_000409085.1_gkp15v01_genomic.gbff:3.0E-5):1.0E-5,GCF_000417545.1_gkp19v01_genomic.gbff:6.0E-5):0.0,GCF_000409005.1_gkp33v01_genomic.gbff:6.0E-5):0.0,GCF_000417245.1_gkp20v01_genomic.gbff:4.0E-5):0.0,GCF_000409105.1_gkp36v01_genomic.gbff:5.0E-5):1.0E-5,GCF_000406545.1_gkp45v01_genomic.gbff:1.0E-4):1.0E-5,GCF_000417045.1_gkp17v01_genomic.gbff:2.5E-4):1.0E-5,GCF_000417325.1_gkp8v01_genomic.gbff:6.0E-5):4.0E-5,GCF_000417305.1_gkp7v01_genomic.gbff:7.0E-5):6.0E-5,GCF_000709205.1_UHKPC45v01_genomic.gbff:1.9E-4):1.0E-4,(((((GCF_000417445.1_gkp6v01_genomic.gbff:2.7E-4,GCF_000406405.1_gkp1v01_genomic.gbff:3.0E-5):1.0E-5,GCF_000406825.1_gkp39v01_genomic.gbff:2.5E-4):1.0E-5,GCF_000406725.1_gkp38v01_genomic.gbff:9.0E-5):2.6E-4,GCF_000417205.1_gkp13v01_genomic.gbff:3.1E-4):2.4E-4,GCF_000406865.1_gkp56v01_genomic.gbff:4.2E-4):7.0E-5):7.0E-5,GCF_000417145.1_gkp23v01_genomic.gbff:2.5E-4):9.0E-5,GCF_000599905.1_KPB_4_IHQD_genomic.gbff:0.00129):1.1E-4,(GCF_000417225.2_ASM41722v2_genomic.gbff:4.0E-5,GCF_000409065.1_gkp10v01_genomic.gbff:9.0E-5):4.9E-4):2.3E-4,GCF_001033965.1_Kleb_pneu_MGH125_V1_genomic.gbff:0.00104):1.5E-4,(((((GCF_000706605.1_Kleb_pneu_BIDMC_10_V2_genomic.gbff:4.0E-5,GCF_000567445.1_Kleb_pneu_BIDMC_5_V2_genomic.gbff:2.0E-5):1.0E-5,GCF_000567345.1_Kleb_pneu_BIDMC_13_V1_genomic.gbff:4.0E-5):1.2E-4,GCF_001008725.1_ASM100872v1_genomic.gbff:1.2E-4):7.0E-5,((GCF_000567825.1_Kleb_pneu_BIDMC_7A_V2_genomic.gbff:7.0E-5,GCF_000567425.1_Kleb_pneu_BIDMC_7B_V2_genomic.gbff:8.0E-5):2.0E-5,GCF_000567565.1_Kleb_pneu_BWH_36_V1_genomic.gbff:4.0E-5):2.3E-4):1.0E-4,((GCF_000567265.1_Kleb_pneu_BIDMC_32_V1_genomic.gbff:4.0E-4,GCF_000474905.1_Kleb_pneu_BIDMC_16_V1_PacBio_genomic.gbff:3.1E-4):2.0E-5,GCF_001033565.1_Kleb_pneu_MGH91_V1_genomic.gbff:6.0E-5):7.0E-5):2.1E-4):1.6E-4,(GCF_001034325.1_Kleb_pneu_UCI95_V1_genomic.gbff:3.4E-4,GCF_000694915.1_Kleb_pneu_UCI_67_V1_genomic.gbff:5.5E-4):1.4E-4):1.1E-4,(((((GCF_000597905.1_ASM59790v1_genomic.gbff:4.1E-4,GCF_000567485.1_Kleb_pneu_BIDMC_2A_V2_genomic.gbff:3.1E-4):1.5E-4,(GCF_000567205.1_Kleb_pneu_BIDMC_42a_V1_genomic.gbff:0.0,GCF_000567185.1_Kleb_pneu_BIDMC_42b_V1_genomic.gbff:3.0E-5):8.4E-4):1.6E-4,(GCF_001022235.1_ASM102223v1_genomic.gbff:5.5E-4,GCF_000567465.1_Kleb_pneu_BIDMC_4_V2_genomic.gbff:3.9E-4):4.1E-4):1.2E-4,GCF_001034295.1_Kleb_pneu_UCI93_V1_genomic.gbff:4.4E-4):1.0E-4,GCF_000692935.1_Kleb_pneu_BIDMC_54_V1_genomic.gbff:5.8E-4):2.2E-4):8.0E-5,(GCF_001034215.1_Kleb_pneu_UCI81_V1_genomic.gbff:6.0E-5,GCF_000566865.1_Kleb_pneu_UCI_33_V1_genomic.gbff:7.0E-5):3.3E-4):2.1E-4,((GCF_000567385.1_Kleb_pneu_BIDMC_12A_V2_genomic.gbff:1.0E-5,GCF_000474885.1_Kleb_pneu_BIDMC_12C_V1_PacBio_genomic.gbff:0.0):3.2E-4,GCF_000567365.1_Kleb_pneu_BIDMC_12B_V1_genomic.gbff:1.2E-4):3.5E-4):7.0E-5,GCF_000598005.1_ASM59800v1_genomic.gbff:9.2E-4):2.1E-4,((((((((GCF_000822165.1_48AVR_genomic.gbff:7.9E-4,GCF_000821845.1_29BO_genomic.gbff:9.0E-5):7.0E-5,GCF_000694855.1_Kleb_pneu_UCI_61_V1_genomic.gbff:7.3E-4):1.3E-4,GCF_001066115.1_ASM106611v1_genomic.gbff:7.9E-4):1.4E-4,(((GCF_000814305.1_ASM81430v1_genomic.gbff:3.0E-4,GCF_000807475.1_ASM80747v2_genomic.gbff:0.00152):4.3E-4,GCF_000807495.1_ASM80749v2_genomic.gbff:0.00109):2.0E-4,GCF_000694475.2_ASM69447v2_genomic.gbff:0.00203):8.0E-5):1.2E-4,GCF_000567765.2_ASM56776v2_genomic.gbff:4.8E-4):6.0E-5,GCF_000823065.1_97SGR_genomic.gbff:7.9E-4):1.6E-4,GCF_000567545.1_Kleb_pneu_BWH_41_V1_genomic.gbff:3.6E-4):8.0E-5,GCF_001030945.1_Kleb_pneu_CHS91_V1_genomic.gbff:1.8E-4):1.5E-4):3.0E-5):2.0E-4,((GCF_001032855.1_Kleb_pneu_CHS207_V1_genomic.gbff:0.0,GCF_001031725.1_Kleb_pneu_CHS137_V1_genomic.gbff:2.0E-5):3.1E-4,GCF_001031385.1_Kleb_pneu_CHS114_V1_genomic.gbff:2.0E-5):7.0E-5):7.0E-5,((((((GCF_000693955.1_Kleb_pneu_CHS_51_V1_genomic.gbff:4.0E-5,GCF_000633755.1_Kleb_pneu_CHS_47_V1_genomic.gbff:1.8E-4):3.3E-4,GCF_000693835.1_Kleb_pneu_CHS_44_V1_genomic.gbff:5.0E-5):1.0E-5,(GCF_000694255.1_Kleb_pneu_CHS_67_V1_genomic.gbff:1.0E-5,GCF_000694055.1_Kleb_pneu_CHS_56_V1_genomic.gbff:3.0E-5):1.0E-5):1.0E-5,GCF_001033305.1_Kleb_pneu_CHS234_V1_genomic.gbff:3.0E-5):2.0E-5,(GCF_001031625.1_Kleb_pneu_CHS129_V1_genomic.gbff:9.0E-5,GCF_001031175.1_Kleb_pneu_CHS102_V1_genomic.gbff:1.0E-5):4.2E-4):2.0E-5,GCF_001031515.1_Kleb_pneu_CHS123_V1_genomic.gbff:8.0E-5):9.0E-5):4.1E-4,(((((((((GCF_000694135.1_Kleb_pneu_CHS_61_V1_genomic.gbff:1.0E-5,GCF_000693935.1_Kleb_pneu_CHS_50_V1_genomic.gbff:1.0E-5):0.0,GCF_000694175.1_Kleb_pneu_CHS_63_V1_genomic.gbff:0.0):1.0E-5,(GCF_001031965.1_Kleb_pneu_CHS149_V1_genomic.gbff:2.0E-5,GCF_000633735.1_Kleb_pneu_CHS_60_V1_genomic.gbff:9.0E-5):0.0):2.0E-5,GCF_001031485.1_Kleb_pneu_CHS122_V1_genomic.gbff:6.7E-4):5.0E-5,(GCF_001033125.1_Kleb_pneu_CHS221_V1_genomic.gbff:2.0E-5,GCF_000694315.1_Kleb_pneu_CHS_72_V1_genomic.gbff:1.0E-5):3.0E-5):1.0E-5,((((GCF_001033335.1_Kleb_pneu_CHS235_V1_genomic.gbff:4.0E-5,GCF_001030715.1_Kleb_oxyt_CHS153_V1_genomic.gbff:3.0E-5):2.0E-5,GCF_001033205.1_Kleb_pneu_CHS226_V1_genomic.gbff:5.0E-5):1.0E-5,GCF_000775375.1_ASM77537v1_genomic.gbff:4.5E-4):9.0E-5,(GCF_001033135.1_Kleb_pneu_CHS223_V1_genomic.gbff:2.6E-4,GCF_001032615.1_Kleb_pneu_CHS189_V1_genomic.gbff:1.3E-4):1.4E-4):9.0E-5):5.0E-5,((GCF_000693355.1_Kleb_pneu_CHS_18_V1_genomic.gbff:1.0E-5,GCF_000693255.1_Kleb_pneu_CHS_11_V1_genomic.gbff:4.0E-5):7.0E-5,GCF_001030745.1_Kleb_oxyt_CHS222_V1_genomic.gbff:2.0E-4):2.1E-4):9.0E-5,((((GCF_001033385.1_Kleb_pneu_BWH53_V1_genomic.gbff:6.7E-4,GCF_000693095.1_Kleb_pneu_BWH_47_V1_genomic.gbff:2.1E-4):2.2E-4,GCF_000567325.1_Kleb_pneu_BIDMC_14_V2_genomic.gbff:4.3E-4):7.7E-4,GCF_000694695.1_Kleb_pneu_MGH_73_V1_genomic.gbff:0.00113):3.4E-4,((GCF_000693395.1_Kleb_pneu_CHS_20_V1_genomic.gbff:7.8E-4,GCF_000693335.1_Kleb_pneu_CHS_17_V1_genomic.gbff:3.0E-5):2.0E-4,GCF_001032815.1_Kleb_pneu_CHS205_V1_genomic.gbff:0.00109):5.0E-5):2.6E-4):2.3E-4,((((((GCF_000566825.1_Kleb_pneu_UCI_37_V1_genomic.gbff:1.1E-4,GCF_000566805.1_Kleb_pneu_UCI_38_V1_genomic.gbff:1.0E-4):1.8E-4,GCF_000566785.1_Kleb_pneu_UCI_41_V1_genomic.gbff:2.6E-4):1.8E-4,(GCF_000566745.1_Kleb_pneu_UCI_43_V1_genomic.gbff:0.0,GCF_000566725.1_Kleb_pneu_UCI_44_V1_genomic.gbff:1.0E-5):8.1E-4):1.7E-4,GCF_000694795.1_Kleb_pneu_UCI_55_V1_genomic.gbff:2.2E-4):8.8E-4,GCF_001034245.1_Kleb_pneu_UCI91_V1_genomic.gbff:4.0E-4):1.9E-4,((GCF_000688635.1_Kleb_pneu_CHS_08_V1_genomic.gbff:7.7E-4,GCF_000567525.1_Kleb_pneu_UCI_1_V1_genomic.gbff:7.0E-4):2.2E-4,GCF_000694035.1_Kleb_pneu_CHS_55_V1_genomic.gbff:6.7E-4):1.2E-4):1.9E-4):1.3E-4):7.0E-5,(((((((((((((((((GCF_000693375.1_Kleb_pneu_CHS_19_V1_genomic.gbff:0.0,GCF_000693195.1_Kleb_pneu_CHS_06_V1_genomic.gbff:1.0E-5):0.0,(GCF_000693295.1_Kleb_pneu_CHS_13_V1_genomic.gbff:1.0E-5,GCF_000693135.1_Kleb_pneu_CHS_02_V1_genomic.gbff:2.0E-4):0.0):0.0,(GCF_000694355.1_Kleb_pneu_CHS_74_V1_genomic.gbff:1.2E-4,GCF_000693175.1_Kleb_pneu_CHS_05_V1_genomic.gbff:1.0E-5):0.0):0.0,(GCF_000694275.1_Kleb_pneu_CHS_70_V1_genomic.gbff:1.0E-5,GCF_000693635.1_Kleb_pneu_CHS_33_V1_genomic.gbff:1.0E-5):1.0E-5):0.0,(GCF_001030915.1_Kleb_pneu_CHS89_V1_genomic.gbff:1.0E-5,GCF_000694395.1_Kleb_pneu_CHS_76_V1_genomic.gbff:1.0E-5):1.0E-5):1.0E-5,(((((GCF_001033175.1_Kleb_pneu_CHS225_V1_genomic.gbff:1.0E-5,GCF_001032895.1_Kleb_pneu_CHS209_V1_genomic.gbff:0.0):0.0,GCF_001032965.1_Kleb_pneu_CHS213_V1_genomic.gbff:0.0):0.0,GCF_001033255.1_Kleb_pneu_CHS230_V1_genomic.gbff:1.0E-5):0.0,GCF_001033215.1_Kleb_pneu_CHS228_V1_genomic.gbff:1.0E-5):0.0,GCF_001031265.1_Kleb_pneu_CHS109_V1_genomic.gbff:1.0E-5):0.0):0.0,((((GCF_001032265.1_Kleb_pneu_CHS165_V1_genomic.gbff:3.4E-4,GCF_001031235.1_Kleb_pneu_CHS106_V1_genomic.gbff:7.0E-5):1.2E-4,(GCF_000775395.1_ASM77539v1_genomic.gbff:8.0E-5,GCF_000693055.1_Kleb_pneu_BWH_45_V1_genomic.gbff:0.00104):1.5E-4):1.0E-5,GCF_001032665.1_Kleb_pneu_CHS192_V1_genomic.gbff:6.0E-5):1.0E-4,(GCF_001033045.1_Kleb_pneu_CHS217_V1_genomic.gbff:1.0E-5,GCF_001032765.1_Kleb_pneu_CHS200_V1_genomic.gbff:4.0E-5):1.0E-5):1.0E-4):0.0,(((GCF_001031905.1_Kleb_pneu_CHS147_V1_genomic.gbff:2.0E-5,GCF_001031675.1_Kleb_pneu_CHS133_V1_genomic.gbff:0.0):0.0,GCF_001031715.1_Kleb_pneu_CHS135_V1_genomic.gbff:2.0E-5):1.4E-4,(GCF_001032025.1_Kleb_pneu_CHS152_V1_genomic.gbff:3.0E-5,GCF_001031825.1_Kleb_pneu_CHS142_V1_genomic.gbff:4.7E-4):2.7E-4):5.0E-5):0.0,((GCF_001033095.1_Kleb_pneu_CHS220_V1_genomic.gbff:2.0E-5,GCF_001031405.1_Kleb_pneu_CHS116_V1_genomic.gbff:8.0E-5):0.0,(GCF_001032035.1_Kleb_pneu_CHS154_V1_genomic.gbff:3.0E-5,GCF_001030905.1_Kleb_pneu_CHS88_V1_genomic.gbff:1.0E-5):0.0):0.0):1.0E-5,GCF_001031465.1_Kleb_pneu_CHS118_V1_genomic.gbff:2.0E-5):0.0,(((((GCF_001032705.1_Kleb_pneu_CHS197_V1_genomic.gbff:4.0E-5,GCF_001031635.1_Kleb_pneu_CHS131_V1_genomic.gbff:8.0E-5):1.0E-5,GCF_001031705.1_Kleb_pneu_CHS134_V1_genomic.gbff:4.0E-5):1.0E-5,(GCF_001032925.1_Kleb_pneu_CHS210_V1_genomic.gbff:3.0E-5,GCF_001032545.1_Kleb_pneu_CHS184_V1_genomic.gbff:2.0E-5):2.0E-4):9.0E-5,(GCF_001032375.1_Kleb_pneu_CHS173_V1_genomic.gbff:8.0E-5,GCF_000633775.1_Kleb_pneu_CHS_42_V1_genomic.gbff:2.4E-4):4.0E-5):6.0E-5,GCF_000693235.1_Kleb_pneu_CHS_09_V1_genomic.gbff:1.0E-4):1.0E-5):0.0,(((((GCF_000693275.1_Kleb_pneu_CHS_12_V1_genomic.gbff:1.0E-5,GCF_000693155.1_Kleb_pneu_CHS_03_V1_genomic.gbff:0.0):1.0E-5,GCF_000693995.1_Kleb_pneu_CHS_53_V1_genomic.gbff:3.0E-5):2.0E-5,(GCF_000693435.1_Kleb_pneu_CHS_23_V1_genomic.gbff:0.0,GCF_000693415.1_Kleb_pneu_CHS_22_V1_genomic.gbff:6.0E-5):2.0E-5):0.0,GCF_001031805.1_Kleb_pneu_CHS141_V1_genomic.gbff:2.0E-5):0.0,GCF_001031095.1_Kleb_pneu_CHS98_V1_genomic.gbff:4.0E-5):0.0):0.0,((((GCF_001032505.1_Kleb_pneu_CHS181_V1_genomic.gbff:2.0E-5,GCF_001032285.1_Kleb_pneu_CHS167_V1_genomic.gbff:2.0E-5):0.0,GCF_001032045.1_Kleb_pneu_CHS155_V1_genomic.gbff:1.0E-5):1.0E-5,((GCF_001032195.1_Kleb_pneu_CHS163_V1_genomic.gbff:4.0E-5,GCF_001031785.1_Kleb_pneu_CHS139_V1_genomic.gbff:1.0E-5):1.0E-5,GCF_001030845.1_Kleb_pneu_CHS84_V1_genomic.gbff:2.0E-5):1.0E-5):0.0,(GCF_000694075.1_Kleb_pneu_CHS_57_V1_genomic.gbff:0.0,GCF_000693875.1_Kleb_pneu_CHS_46_V1_genomic.gbff:6.0E-5):1.0E-5):2.0E-5):5.0E-5,(GCF_001032305.1_Kleb_pneu_CHS168_V1_genomic.gbff:6.0E-5,GCF_001032275.1_Kleb_pneu_CHS166_V1_genomic.gbff:4.8E-4):2.0E-5):0.0,(((((GCF_000694415.1_Kleb_pneu_CHS_80_V1_genomic.gbff:3.0E-5,GCF_000693215.1_Kleb_pneu_CHS_07_V1_genomic.gbff:0.0):0.0,GCF_000693315.1_Kleb_pneu_CHS_14_V1_genomic.gbff:1.0E-5):0.0,GCF_000693855.1_Kleb_pneu_CHS_45_V1_genomic.gbff:2.0E-5):1.0E-5,((GCF_001031945.1_Kleb_pneu_CHS148_V1_genomic.gbff:9.0E-5,GCF_000693975.1_Kleb_pneu_CHS_52_V1_genomic.gbff:2.0E-5):1.0E-5,GCF_001030835.1_Kleb_pneu_CHS83_V1_genomic.gbff:1.0E-5):1.0E-5):0.0,GCF_000694015.1_Kleb_pneu_CHS_54_V1_genomic.gbff:8.0E-5):2.0E-5):1.0E-5,GCF_001031415.1_Kleb_pneu_CHS117_V1_genomic.gbff:5.0E-5):1.0E-5,(((((((((GCF_001033285.1_Kleb_pneu_CHS231_V1_genomic.gbff:3.0E-5,GCF_001031565.1_Kleb_pneu_CHS127_V1_genomic.gbff:1.0E-5):0.0,GCF_001031555.1_Kleb_pneu_CHS125_V1_genomic.gbff:3.0E-5):0.0,GCF_001032075.1_Kleb_pneu_CHS156_V1_genomic.gbff:1.7E-4):0.0,GCF_001031645.1_Kleb_pneu_CHS132_V1_genomic.gbff:4.0E-5):0.0,GCF_000694095.1_Kleb_pneu_CHS_58_V1_genomic.gbff:1.0E-5):2.5E-4,(GCF_001031155.1_Kleb_pneu_CHS101_V1_genomic.gbff:4.0E-5,GCF_001030875.1_Kleb_pneu_CHS85_V1_genomic.gbff:2.0E-5):0.0):1.0E-5,GCF_001032145.1_Kleb_pneu_CHS160_V1_genomic.gbff:5.7E-4):9.0E-5,((((((GCF_000694215.1_Kleb_pneu_CHS_65_V1_genomic.gbff:1.0E-5,GCF_000694115.1_Kleb_pneu_CHS_59_V1_genomic.gbff:1.0E-5):0.0,GCF_001031025.1_Kleb_pneu_CHS95_V1_genomic.gbff:1.0E-5):1.0E-5,GCF_001032585.1_Kleb_pneu_CHS185_V1_genomic.gbff:1.9E-4):1.0E-4,GCF_001032605.1_Kleb_pneu_CHS186_V1_genomic.gbff:1.4E-4):1.4E-4,GCF_001031145.1_Kleb_pneu_CHS100_V1_genomic.gbff:9.0E-5):6.0E-5,GCF_001031105.1_Kleb_pneu_CHS99_V1_genomic.gbff:5.0E-5):7.0E-5):1.3E-4,GCF_001031745.1_Kleb_pneu_CHS138_V1_genomic.gbff:1.4E-4):2.3E-4):2.0E-5):2.0E-5,GCF_000688555.1_Kleb_pneu_CHS_16_V1_genomic.gbff:2.4E-4):2.0E-5,(GCF_001031185.1_Kleb_pneu_CHS104_V1_genomic.gbff:1.0E-4,GCF_000693555.1_Kleb_pneu_CHS_29_V1_genomic.gbff:1.4E-4):8.0E-5):4.0E-5,GCF_000693575.1_Kleb_pneu_CHS_30_V1_genomic.gbff:7.0E-5):1.0E-5,((GCF_001032795.1_Kleb_pneu_CHS202_V1_genomic.gbff:5.0E-5,GCF_001032445.1_Kleb_pneu_CHS177_V1_genomic.gbff:5.0E-5):9.0E-5,GCF_000693675.1_Kleb_pneu_CHS_35_V1_genomic.gbff:5.0E-5):0.0):0.0,((((((GCF_000693715.1_Kleb_pneu_CHS_37_V1_genomic.gbff:0.0,GCF_000693495.1_Kleb_pneu_CHS_26_V1_genomic.gbff:0.0):0.0,GCF_000693755.1_Kleb_pneu_CHS_39_V1_genomic.gbff:1.0E-5):0.0,GCF_000694155.1_Kleb_pneu_CHS_62_V1_genomic.gbff:0.0):0.0,((GCF_000693795.1_Kleb_pneu_CHS_41_V1_genomic.gbff:3.0E-5,GCF_000693615.1_Kleb_pneu_CHS_32_V1_genomic.gbff:1.0E-5):0.0,(GCF_000693735.1_Kleb_pneu_CHS_38_V1_genomic.gbff:6.0E-5,GCF_000693475.1_Kleb_pneu_CHS_25_V1_genomic.gbff:1.0E-5):0.0):0.0):0.0,(((((GCF_000694375.1_Kleb_pneu_CHS_75_V1_genomic.gbff:2.0E-5,GCF_000693515.1_Kleb_pneu_CHS_27_V1_genomic.gbff:3.0E-5):0.0,GCF_000693535.1_Kleb_pneu_CHS_28_V1_genomic.gbff:2.0E-5):1.0E-5,GCF_000693695.1_Kleb_pneu_CHS_36_V1_genomic.gbff:1.0E-5):1.0E-5,GCF_000694195.1_Kleb_pneu_CHS_64_V1_genomic.gbff:0.0):1.0E-5,(GCF_000694335.1_Kleb_pneu_CHS_73_V1_genomic.gbff:0.0,GCF_000694295.1_Kleb_pneu_CHS_71_V1_genomic.gbff:0.0):0.0):0.0):0.0,(GCF_001031075.1_Kleb_pneu_CHS97_V1_genomic.gbff:1.0E-5,GCF_000693655.1_Kleb_pneu_CHS_34_V1_genomic.gbff:2.0E-5):0.0):0.0):0.0,(((GCF_001033365.1_Kleb_pneu_CHS236_V1_genomic.gbff:1.3E-4,GCF_001033295.1_Kleb_pneu_CHS232_V1_genomic.gbff:1.0E-5):0.0,(GCF_001032355.1_Kleb_pneu_CHS170_V1_genomic.gbff:3.0E-5,GCF_001031015.1_Kleb_pneu_CHS94_V1_genomic.gbff:1.0E-5):0.0):0.0,GCF_001031225.1_Kleb_pneu_CHS105_V1_genomic.gbff:4.0E-5):0.0):0.0,(GCF_001032455.1_Kleb_pneu_CHS179_V1_genomic.gbff:2.1E-4,GCF_001031305.1_Kleb_pneu_CHS110_V1_genomic.gbff:4.9E-4):1.0E-5):0.0,((GCF_001032435.1_Kleb_pneu_CHS176_V1_genomic.gbff:1.0E-5,GCF_001031315.1_Kleb_pneu_CHS111_V1_genomic.gbff:1.0E-5):0.0,GCF_001030935.1_Kleb_pneu_CHS90_V1_genomic.gbff:2.0E-5):1.7E-4):0.0,((((((GCF_001033085.1_Kleb_pneu_CHS219_V1_genomic.gbff:2.0E-5,GCF_001033055.1_Kleb_pneu_CHS218_V1_genomic.gbff:1.0E-5):0.0,GCF_001032345.1_Kleb_pneu_CHS169_V1_genomic.gbff:1.0E-5):0.0,((GCF_001033005.1_Kleb_pneu_CHS215_V1_genomic.gbff:0.0,GCF_001032975.1_Kleb_pneu_CHS214_V1_genomic.gbff:0.0):0.0,GCF_001033015.1_Kleb_pneu_CHS216_V1_genomic.gbff:1.0E-5):0.0):0.0,GCF_001032525.1_Kleb_pneu_CHS182_V1_genomic.gbff:1.0E-5):1.0E-5,(GCF_001032535.1_Kleb_pneu_CHS183_V1_genomic.gbff:0.0,GCF_001031065.1_Kleb_pneu_CHS96_V1_genomic.gbff:0.0):0.0):0.0,GCF_001032625.1_Kleb_pneu_CHS191_V1_genomic.gbff:1.0E-5):0.0):0.0,(((((GCF_001031595.1_Kleb_pneu_CHS128_V1_genomic.gbff:1.0E-5,GCF_001031395.1_Kleb_pneu_CHS115_V1_genomic.gbff:0.0):0.0,GCF_001031955.1_Kleb_pneu_CHS150_V1_genomic.gbff:1.0E-5):0.0,GCF_001031345.1_Kleb_pneu_CHS113_V1_genomic.gbff:1.0E-5):0.0,((GCF_001032115.1_Kleb_pneu_CHS158_V1_genomic.gbff:2.1E-4,GCF_000693775.1_Kleb_pneu_CHS_40_V1_genomic.gbff:7.0E-5):6.0E-5,GCF_001032105.1_Kleb_pneu_CHS157_V1_genomic.gbff:2.0E-5):1.0E-5):2.0E-5,GCF_001030985.1_Kleb_pneu_CHS92_V1_genomic.gbff:0.0):0.0,(((((GCF_001033375.1_Kleb_pneu_CHS237_V1_genomic.gbff:1.0E-5,GCF_001032225.1_Kleb_pneu_CHS164_V1_genomic.gbff:2.0E-5):0.0,GCF_001030825.1_Kleb_pneu_CHS82_V1_genomic.gbff:1.0E-5):1.0E-5,GCF_001033165.1_Kleb_pneu_CHS224_V1_genomic.gbff:2.0E-5):0.0,GCF_001032695.1_Kleb_pneu_CHS195_V1_genomic.gbff:1.0E-5):0.0,((GCF_001032365.1_Kleb_pneu_CHS172_V1_genomic.gbff:1.0E-5,GCF_001030795.1_Kleb_pneu_CHS81_V1_genomic.gbff:0.0):0.0,GCF_001031545.1_Kleb_pneu_CHS126_V1_genomic.gbff:3.8E-4):0.0):0.0);
